# Supplementary material for: Graph autoencoders and community detection algorithms to improve polymorphic identification
Source: Biol Methods Protoc. 2026 Apr 20;11(1):bpag022. doi: 10.1093/biomethods/bpag022 (PMC13171179; doi:10.1093/biomethods/bpag022)
Supplement: bpag022_Supplementary_Data [file bpag022_supplementary_data.zip]

Archive with 3 entries (3 files):
- Supplementary_Data_2.pdf
- Supplementary_Data_1.pdf
- Supplementary_Data_3.pdf
